# Supplementary material for: The Efficacy of Antihypertensive Drugs and miR-632 Inhibition on Parietal Remodeling in a Model of Marfan Thoracic Aortic Aneurysm
Source: Biomolecules. 2026 Jun 12;16(6):863. doi: 10.3390/biom16060863 (PMC13296651; doi:10.3390/biom16060863)
Supplement: Supplementary file 1 [file biomolecules-16-00863-s001.zip]

Archive with 2 entries (2 files):
- biomolecules-4341464 original WB image .pdf
- biomolecules-4341464-supplementary.pdf
